# Supplementary material for: Overexpression of MsDREB1C Modulates Growth and Improves Forage Quality in Tetraploid Alfalfa (Medicago sativa L.)
Source: Plants (Basel). 2024 Apr 29;13(9):1237. doi: 10.3390/plants13091237 (PMC11085332; doi:10.3390/plants13091237)
Supplement: Supplementary file 1 [file plants-13-01237-s001.zip]

Archive with 1 entries (1 files):
- plants-2945873-supplementary.pdf
